# Supplementary material for: Conduct Problems and Hair Cortisol Concentrations Decrease in School-Aged Children after VIPP-SD: A Randomized Controlled Trial in Two Twin Cohorts
Source: Int J Environ Res Public Health. 2022 Nov 15;19(22):15026. doi: 10.3390/ijerph192215026 (PMC9690337; doi:10.3390/ijerph192215026)
Supplement: Supplementary file 1 [file ijerph-19-15026-s001.zip]

Archive with 1 entries (1 files):
- ijerph-1973423-supplementary.pdf
